# Supplementary material for: Sodium-Glucose Co-transporter-2 Inhibitor of Dapagliflozin Attenuates Myocardial Ischemia/Reperfusion Injury by Limiting NLRP3 Inflammasome Activation and Modulating Autophagy
Source: Front Cardiovasc Med. 2022 Jan 10;8:768214. doi: 10.3389/fcvm.2021.768214 (PMC8785320; doi:10.3389/fcvm.2021.768214)
Supplement: Supplementary file 2 [file Data_Sheet_1.ZIP]

Archive with 4 entries (3 files):
- Plasmid/pEnCMV-MCS-3í┴FLAG-SV40-Neo.zip
- Plasmid/pEnCMV-SLC9A1(mouse)-3í┴FLAG-SV40-Neo.zip
- Plasmid/pEnCMV-Slc8a1ú¿mouseú⌐-3í┴FLAG-SV40-Neo.zip
- Plasmid/
